# Supplementary material for: Construction of the REACHES climate database based on historical documents of China
Source: Sci Data. 2018 Dec 18;5:180288. doi: 10.1038/sdata.2018.288 (PMC6298253; doi:10.1038/sdata.2018.288)
Supplement: Supplementary file 1 [file sdata2018288-isa1.zip]

Archive with 3 entries (3 files):
- i_Investigation.txt
- s_Wang196B_study.txt
- a_Wang196B_assay.txt
