# Supplementary material for: Construction of the REACHES climate database based on historical documents of China
Source: Sci Data. 2018 Dec 18;5:180288. doi: 10.1038/sdata.2018.288 (PMC6298253; doi:10.1038/sdata.2018.288)
Supplement: Supplementary file 1 [file sdata2018288-isa1.zip › i_Investigation.txt]

# Investigation File generated for Scientific Data with Investigation File Authoring Tool version 0.1.0 on 08/11/2018 - This metadata file is CC0
ONTOLOGY SOURCE REFERENCE
Term Source Name	GAZ	ENVO	UO	ERO	BFO	OBI	NCIT
Term Source File	http://data.bioontology.org/ontologies/GAZ	http://data.bioontology.org/ontologies/ENVO	http://data.bioontology.org/ontologies/UO	http://data.bioontology.org/ontologies/ERO	http://data.bioontology.org/ontologies/BFO	http://data.bioontology.org/ontologies/OBI	http://data.bioontology.org/ontologies/NCIT
Term Source Version	$Revision: 1.512 $		unknown	2013-08-02	1.1	2014-08-18	17.06d
Term Source Description	Gazetteer	Environment Ontology	Units of Measurement Ontology	Eagle-I Research Resource Ontology	Basic Formal Ontology	Ontology for Biomedical Investigations	National Cancer Institute Thesaurus
INVESTIGATION
Investigation Identifier
Investigation Title
Investigation Description
Investigation Submission Date
Investigation Public Release Date
INVESTIGATION PUBLICATIONS
Investigation PubMed ID
Investigation Publication DOI
Investigation Publication Author List
Investigation Publication Title
Investigation Publication Status
Investigation Publication Status Term Accession Number
Investigation Publication Status Term Source REF
INVESTIGATION CONTACTS
Investigation Person Last Name
Investigation Person Mid Initials
Investigation Person First Name
Investigation Person Address
Investigation Person Phone
Investigation Person Fax
Investigation Person Email
Investigation Person Affiliation
Investigation Person Roles
Investigation Person Roles Term Accession Number
Investigation Person Roles Term Source REF
STUDY
Study Identifier	10.1038/sdata.2018.288
Study Title	Construction of the REACHES climate database based on historical documents of China
Study Submission Date	18/04/2018
Study Public Release Date	18/12/2018
Study Description	http://www.nature.com/articles/sdata2018288#abstract
Study File Name	s_Wang196B_study.txt
Comment[Subject Keywords]	//;///
Comment[Manuscript Licence]	CC BY-4.0
Comment[Experimental Metadata Licence]	CC0
Comment[Supplementary Information File Name]	
Comment[Supplementary Information File Type]	x-zip-compressed
Comment[Supplementary Information File URL]	http://www.nature.com/articles/sdata2018288#supplementary-information
Comment[Data Repository]	figshare
Comment[Data Record Accession]	doi:10.6084/m9.figshare.7039286
Comment[Data Record URI]	https://doi.org/10.6084/m9.figshare.7039286
STUDY DESIGN DESCRIPTORS
Study Design Type	data transformation objective	text processing and analysis objective	data refinement and optimization objective
Study Design Type Term Accession Number	OBI:0200166	ERO:0100104	ERO:0100011
Study Design Type Term Source REF	ERO	ERO	ERO
STUDY PUBLICATIONS
Study PubMed ID
Study Publication DOI
Study Publication Author List
Study Publication Title
Study Publication Status
Study Publication Status Term Accession Number
Study Publication Status Term Source REF
STUDY FACTORS
Study Factor Name	date	geographic location
Study Factor Type	temporal_interval	geographic location
Study Factor Type Term Accession Number	http://www.ifomis.org/bfo/1.1/span#TemporalInterval	GAZ:00000448
Study Factor Type Term Source REF	BFO	OBI
STUDY ASSAYS
Study Assay Measurement Type	Historical Data Type
Study Assay Measurement Type Term Accession Number	NCIT:C95663
Study Assay Measurement Type Term Source REF	NCIT
Study Assay Technology Type	digital curation
Study Assay Technology Type Term Accession Number	""
Study Assay Technology Type Term Source REF	""
Study Assay Technology Platform	""
Study Assay File Name	a_Wang196B_assay.txt
STUDY PROTOCOLS
Study Protocol Name	Climate information in Chinese historical documents as data source	Digitization
Study Protocol Type	data collection method	data transformation
Study Protocol Type Term Accession Number	ERO:0001932	OBI:0200000
Study Protocol Type Term Source REF	ERO	ERO
Study Protocol Description		
Study Protocol URI	""	""
Study Protocol Version		
Study Protocol Parameters Name	""	""
Study Protocol Parameters Name Term Accession Number	""	""
Study Protocol Parameters Name Term Source REF	""	""
Study Protocol Components Name	""	""
Study Protocol Components Type	""	""
Study Protocol Components Type Term Accession Number	""	""
Study Protocol Components Type Term Source REF	""	""
STUDY CONTACTS
Study Person Last Name	Wang	Lin	Liao	Liao	Lin	Hsu	Hsu	Wan	Lee	Fan	Tan	Ting
Study Person First Name	Pao K	Kuan-Hui Elaine	Yi-Chun	Hsiung-Ming	Yu-Shiuan	Ching-Tzu	Shih-Ming	Chih-Wei	Shih-Yu	I-Chun	Pei-Hua	Te-Tien
Study Person Mid Initials												
Study Person Email	pkwang@gate.sinica.edu.tw	""	""	""	""	""	""	""	""	""	""	""
Study Person Phone												
Study Person Fax												
Study Person Address												
Study Person Affiliation	Research Center for Environmental Changes, Academia Sinica, 128 Academia Road, Section 2, Nankang, Taipei 11529, Taiwan	Research Center for Environmental Changes, Academia Sinica, 128 Academia Road, Section 2, Nankang, Taipei 11529, Taiwan	Department of Atmospheric Sciences, National Taiwan University No. 1, Section 4,, Roosevelt Rd., Taipei 10617, Taiwan	Center for Humanities and Social Sciences, Academia Sinica, 128 Academia Road, Section 2, Nankang, Taipei 11529, Taiwan	Research Center for Environmental Changes, Academia Sinica, 128 Academia Road, Section 2, Nankang, Taipei 11529, Taiwan	Research Center for Environmental Changes, Academia Sinica, 128 Academia Road, Section 2, Nankang, Taipei 11529, Taiwan	Research Center for Environmental Changes, Academia Sinica, 128 Academia Road, Section 2, Nankang, Taipei 11529, Taiwan	Research Center for Environmental Changes, Academia Sinica, 128 Academia Road, Section 2, Nankang, Taipei 11529, Taiwan	Research Center for Environmental Changes, Academia Sinica, 128 Academia Road, Section 2, Nankang, Taipei 11529, Taiwan	Center for Humanities and Social Sciences, Academia Sinica, 128 Academia Road, Section 2, Nankang, Taipei 11529, Taiwan	Department of Applied History, National Chiayi University, 85 Wunlong Village, Minsyong, Chiayi 62103, Taiwan	School of Big Data Management, Soochow University, 70 Linhsi Road, Shihlin, Taipei City 111, Taiwan
Study Person Roles												
Study Person Roles Term Accession Number												
Study Person Roles Term Source REF												
Comment[Study Person ORCID]	0000-0003-2134-290X											
Comment[Funder]												
Comment[FundRef ID]												
Comment[Funder Term Source REF]												
Comment[Grant Identifier]												
