# Supplementary material for: Construction of the REACHES climate database based on historical documents of China
Source: Sci Data. 2018 Dec 18;5:180288. doi: 10.1038/sdata.2018.288 (PMC6298253; doi:10.1038/sdata.2018.288)
Supplement: Supplementary file 1 [file sdata2018288-isa1.zip › s_Wang196B_study.txt]

Source Name	Characteristics[geographical location]	Term Source REF	Term Accession Number	Characteristics[environment type]	Term Source REF	Term Accession Number	Characteristics[Southernmost latitude]	Unit	Term Source REF	Term Accession Number	Characteristics[Northernmost latitude]	Unit	Term Source REF	Term Accession Number	Characteristics[Westernmost longitude]	Unit	Term Source REF	Term Accession Number	Characteristics[Easternmost longitude]	Unit	Term Source REF	Term Accession Number	Characteristics[minimum altitude]	Unit	Term Source REF	Term Accession Number	Characteristics[maximum altitude]	Unit	Term Source REF	Term Accession Number	Protocol REF	Sample Name	Factor Value[date]	Factor Value[geographic location]
Compendium of Meteorological Records of China in the Last 3000 Years 	China	GAZ	GAZ:00002845	climate system	ENVO	ENVO:01001364	18.388523	degree	UO	UO:0000185	49.595645	degree	UO	UO:0000185	83.187326	degree	UO	UO:0000185	130.642952	degree	UO	UO:0000185	0	meter	UO	UO:0000008	4610.8	meter	UO	UO:0000008	Climate information in Chinese historical documents as data source	Compendium records for 1644-1795 CE	1644/1795	places across China
