# Supplementary material for: Construction of the REACHES climate database based on historical documents of China
Source: Sci Data. 2018 Dec 18;5:180288. doi: 10.1038/sdata.2018.288 (PMC6298253; doi:10.1038/sdata.2018.288)
Supplement: Supplementary file 1 [file sdata2018288-isa1.zip › a_Wang196B_assay.txt]

Sample Name	Protocol REF	Assay Name	Raw Data File	Comment[Data Repository]	Comment[Data Record Accession]	Comment[Data Record URI]
Compendium records for 1644-1795 CE	Digitization	Compendium records for 1644-1795 CE	noaa-reaches-vol3-NOtext.xlsx	figshare	doi:10.6084/m9.figshare.7039286	https://doi.org/10.6084/m9.figshare.7039286
